# Supplementary material for: Asymptomatic Plasmodium falciparum infection in children is associated with increased auto-antibody production, high IL-10 plasma levels and antibodies to merozoite surface protein 3
Source: Malar J. 2015 Apr 16;14:162. doi: 10.1186/s12936-015-0658-7 (PMC4419484; doi:10.1186/s12936-015-0658-7)
Supplement: Additional file 2: — Dynamic of the specific antibody response to Plasmodium falciparum. Description: Example of dynamic of anti- P. falciparum antibodies between day 0 and day 30 in patients n° 13, 120 and 167 from MM; individual n° 50 from EC and n° 64 from AM. [file 12936_2015_658_MOESM2_ESM.zip]

Archive with 2 entries (2 files):
- 12936_2015_658_add2A,B.png
- 12936_2015_658_add2C,D.png
